# Supplementary material for: Effects of Harvesting Time on Fruit Development Process and Oil Content of Selected Iranian and Foreign Olive Cultivars under Subtropical Conditions
Source: Plants (Basel). 2023 Jul 23;12(14):2737. doi: 10.3390/plants12142737 (PMC10385431; doi:10.3390/plants12142737)
Supplement: Supplementary file 1 [file plants-12-02737-s001.zip]

Archive with 1 entries (1 files):
- plants-2479934-supplementary.pdf
